# Supplementary material for: Derivation and propagation of spermatogonial stem cells from human pluripotent cells
Source: Stem Cell Res Ther. 2020 Sep 23;11:408. doi: 10.1186/s13287-020-01896-0 (PMC7509941; doi:10.1186/s13287-020-01896-0)
Supplement: Supplementary file 1 — Additional file 1: Table S1. Primers of real-time PCR for germ cell markers. Tables S2. List of 1042 transcripts and their normalized FPRM from RNA-seq in the group of hPSCs, SSCLCs and GPR125+ cells isolated from human testes. Related to Fig. 4. Tables S3. List of transcripts related to pluripotency, SSC markers, germ cells and their FPKM from RNA-seq in the group of hPSCs, SSCLCs and GPR125+ cells. Related to Fig. 4 and Figure S2. Table S4. SSCLCs restore recipient testicular spermatogenesis after transplantation at different time points by Johnsen’s Score. Related to Figure S3A. [file 13287_2020_1896_MOESM1_ESM.zip]

Archive with 4 entries (4 files):
- Table S1_ESM.docx
- Table S4_ESM.docx
- Tables S2_ESM.pdf
- Tables S3_ESM.pdf
